# Supplementary material for: High Occurrence of Zoonotic Subtypes of Cryptosporidium parvum in Cypriot Dairy Farms
Source: Microorganisms. 2022 Feb 28;10(3):531. doi: 10.3390/microorganisms10030531 (PMC8951114; doi:10.3390/microorganisms10030531)
Supplement: Supplementary file 1 [file microorganisms-10-00531-s001.zip]

Archive with 1 entries (1 files):
- microorganisms-1589894-supplementary.pdf
